# Supplementary material for: The role of direct contact in forming peace-oriented international relations of a divided country: Focusing on the division of the Korean Peninsula
Source: PLoS One. 2023 Nov 22;18(11):e0287666. doi: 10.1371/journal.pone.0287666 (PMC10664915; doi:10.1371/journal.pone.0287666)
Supplement: S1 Data — (XLSX) [file pone.0287666.s001.xlsx]

## Sheet: Sheet1
	Nation	Contact	path of contact	subjective contact level	quality of contact	image of nation
1	Russia	non-contact	0	0	0	9
2	Russia	non-contact	0	0	0	9
3	Russia	non-contact	0	0	0	9
4	Russia	non-contact	0	0	0	10
5	Russia	non-contact	0	0	0	7
6	Russia	non-contact	0	0	0	12
7	Russia	non-contact	0	0	0	8
8	Russia	non-contact	0	0	0	11
9	Russia	non-contact	0	0	0	8
10	Russia	non-contact	0	0	0	11
11	Russia	non-contact	0	0	0	14
12	Russia	non-contact	0	0	0	9
13	Russia	non-contact	0	0	0	10
14	Russia	non-contact	0	0	0	10
15	Russia	non-contact	0	0	0	15
16	Russia	non-contact	0	0	0	10
17	Russia	non-contact	0	0	0	11
18	Russia	non-contact	0	0	0	8
19	Russia	non-contact	0	0	0	8
20	Russia	non-contact	0	0	0	15
21	Russia	non-contact	0	0	0	13
22	Russia	non-contact	0	0	0	9
23	Russia	non-contact	0	0	0	9
24	Russia	non-contact	0	0	0	13
25	Russia	non-contact	0	0	0	11
26	Russia	non-contact	0	0	0	9
27	Russia	non-contact	0	0	0	10
28	Russia	non-contact	0	0	0	10
29	Russia	non-contact	0	0	0	13
30	Russia	non-contact	0	0	0	12
31	Russia	non-contact	0	0	0	9
32	Russia	non-contact	0	0	0	15
33	Russia	non-contact	0	0	0	9
34	Russia	non-contact	0	0	0	11
35	Russia	non-contact	0	0	0	9
36	Russia	non-contact	0	0	0	14
37	Russia	non-contact	0	0	0	15
38	Russia	non-contact	0	0	0	11
39	Russia	non-contact	0	0	0	10
40	Russia	non-contact	0	0	0	9
41	Russia	non-contact	0	0	0	10
42	Russia	non-contact	0	0	0	14
43	Russia	non-contact	0	0	0	12
44	Russia	non-contact	0	0	0	10
45	Russia	non-contact	0	0	0	12
46	Russia	non-contact	0	0	0	9
47	Russia	non-contact	0	0	0	12
48	Russia	non-contact	0	0	0	8
49	Russia	non-contact	0	0	0	7
50	Russia	non-contact	0	0	0	11
51	Russia	contact		2	28	11
52	Russia	contact	4	3	28	13
53	Russia	contact		1	25	12
54	Russia	contact	5	3	30	13
55	Russia	contact	3	3	28	12
56	Russia	contact	3	2	26	9
57	Russia	contact	5	3	25	9
58	Russia	contact	4	3	28	11
59	Russia	contact	4	2	25	11
60	Russia	contact	3	3	27	13
61	Russia	contact	3	1	34	7
62	Russia	contact	3	1	35	7
63	Russia	contact		3	25	11
64	Russia	contact	3	1	30	10
65	Russia	contact	4	1	25	11
66	Russia	contact	3	1	28	8
67	Russia	contact	3	2	32	15
68	Russia	contact	5	4	29	15
69	Russia	contact	4	2	25	14
70	Russia	contact		3	31	15
71	Russia	contact	5	4	28	14
72	Russia	contact	5	5	31	8
73	Russia	contact	5	4	32	13
74	Russia	contact	3	2	25	11
75	Russia	contact	5	5	37	14
76	Russia	contact	4	3	26	13
77	Russia	contact	4	3	25	12
78	Russia	contact	4	3	34	10
79	Russia	contact	4	3	32	12
80	Russia	contact	5	4	33	10
81	Russia	contact	3	2	32	14
82	Russia	contact	5	4	30	9
83	Russia	contact	4	3	31	9
84	Russia	contact	4	3	29	13
85	Russia	contact	5	5	27	10
86	Russia	contact	3	2	28	14
87	Russia	contact	4	2	27	10
88	Russia	contact	4	3	25	13
89	Russia	contact	5	3	35	12
90	Russia	contact	5	3	25	12
91	Russia	contact	5	3	27	11
92	Russia	contact		4	27	14
93	Russia	contact	3	2	26	15
94	Russia	contact	4	3	26	9
95	Russia	contact	4	4	29	15
96	Russia	contact	5	4	31	13
97	Japan	non-contact	0	0	0	13
98	Japan	non-contact	0	0	0	10
99	Japan	non-contact	0	0	0	9
100	Japan	non-contact	0	0	0	8
101	Japan	non-contact	0	0	0	8
102	Japan	non-contact	0	0	0	6
103	Japan	non-contact	0	0	0	12
104	Japan	non-contact	0	0	0	7
105	Japan	non-contact	0	0	0	11
106	Japan	non-contact	0	0	0	13
107	Japan	non-contact	0	0	0	13
108	Japan	non-contact	0	0	0	9
109	Japan	non-contact	0	0	0	11
110	Japan	non-contact	0	0	0	15
111	Japan	non-contact	0	0	0	12
112	Japan	non-contact	0	0	0	13
113	Japan	non-contact	0	0	0	12
114	Japan	non-contact	0	0	0	6
115	Japan	non-contact	0	0	0	11
116	Japan	non-contact	0	0	0	12
117	Japan	non-contact	0	0	0	12
118	Japan	non-contact	0	0	0	14
119	Japan	non-contact	0	0	0	14
120	Japan	non-contact	0	0	0	14
121	Japan	non-contact	0	0	0	16
122	Japan	non-contact	0	0	0	6
123	Japan	non-contact	0	0	0	14
124	Japan	non-contact	0	0	0	14
125	Japan	non-contact	0	0	0	14
126	Japan	non-contact	0	0	0	7
127	Japan	non-contact	0	0	0	8
128	Japan	non-contact	0	0	0	14
129	Japan	non-contact	0	0	0	7
130	Japan	non-contact	0	0	0	9
131	Japan	non-contact	0	0	0	16
132	Japan	non-contact	0	0	0	12
133	Japan	non-contact	0	0	0	12
134	Japan	non-contact	0	0	0	9
135	Japan	non-contact	0	0	0	7
136	Japan	non-contact	0	0	0	14
137	Japan	non-contact	0	0	0	12
138	Japan	non-contact	0	0	0	15
139	Japan	non-contact	0	0	0	12
140	Japan	non-contact	0	0	0	12
141	Japan	non-contact	0	0	0	10
142	Japan	non-contact	0	0	0	10
143	Japan	non-contact	0	0	0	12
144	Japan	non-contact	0	0	0	10
145	Japan	non-contact	0	0	0	12
146	Japan	non-contact	0	0	0	13
147	Japan	contact	4	3	23	9
148	Japan	contact	3	2	27	10
149	Japan	contact	4	3	23	14
150	Japan	contact	4	2	24	10
151	Japan	contact	4	5	26	12
152	Japan	contact	5	4	33	16
153	Japan	contact	3	2	27	9
154	Japan	contact	3	3	28	11
155	Japan	contact	4	3	29	16
156	Japan	contact	4	2	23	11
157	Japan	contact	4	4	26	11
158	Japan	contact	3	2	23	9
159	Japan	contact	5	5	26	9
160	Japan	contact	3	4	22	8
161	Japan	contact	4	2	25	13
162	Japan	contact	5	3	25	17
163	Japan	contact	4	3	18	10
164	Japan	contact	3	1	22	12
165	Japan	contact	3	1	28	15
166	Japan	contact	4	2	24	12
167	Japan	contact	3	3	28	10
168	Japan	contact	4	2	24	9
169	Japan	contact	4	4	24	12
170	Japan	contact	4	4	28	15
171	Japan	contact	3	3	27	8
172	Japan	contact	4	2	19	13
173	Japan	contact	4	3	29	14
174	Japan	contact	4	2	20	11
175	Japan	contact	5	2	21	8
176	Japan	contact	3	3	23	7
177	Japan	contact	5	2	8	5
178	Japan	contact	4	2	23	16
179	Japan	contact	3	3	22	10
180	Japan	contact	3	3	28	9
181	Japan	contact	3	3	21	14
182	Japan	contact	4	3	26	14
183	Japan	contact	4	2	27	14
184	Japan	contact	4	2	22	9
185	Japan	contact	3	2	24	8
186	Japan	contact	3	3	31	13
187	Japan	contact	4	3	30	13
188	Japan	contact	3	2	29	12
189	Japan	contact	4	2	23	15
190	Japan	contact	3	5	25	13
191	Japan	contact	5	2	29	12
192	Japan	contact	4	2	32	14
193	Japan	contact	4	2	27	13
194	Japan	contact	4	3	27	15
195	China	contact	3	4	28	6
196	China	contact	3	2	13	10
197	China	contact	0	3	19	11
198	China	contact	4	3	30	9
199	China	non-contact	0	0	0	11
200	China	non-contact	1	0	0	7
201	China	non-contact	0	0	0	13
202	China	non-contact	0	0	0	8
203	China	non-contact	0	0	0	13
204	China	non-contact	0	0	0	13
205	China	non-contact	0	0	0	15
206	China	non-contact	0	0	0	13
207	China	non-contact	0	0	0	9
208	China	non-contact	0	0	0	8
209	China	non-contact	0	0	0	9
210	China	non-contact	0	0	0	10
211	China	non-contact	0	0	0	9
212	China	non-contact	0	0	0	13
213	China	non-contact	0	0	0	11
214	China	non-contact	0	0	0	12
215	China	non-contact	0	0	0	5
216	China	non-contact	0	0	0	10
217	China	non-contact	0	0	0	14
218	China	non-contact	0	0	0	9
219	China	non-contact	0	0	0	10
220	China	non-contact	0	0	0	8
221	China	non-contact	0	0	0	7
222	China	non-contact	0	0	0	13
223	China	non-contact	0	0	0	15
224	China	non-contact	0	0	0	11
225	China	non-contact	0	0	0	11
226	China	non-contact	0	0	0	11
227	China	non-contact	0	0	0	12
228	China	non-contact	0	0	0	12
229	China	non-contact	0	0	0	13
230	China	non-contact	0	0	0	13
231	China	non-contact	0	0	0	12
232	China	non-contact	0	0	0	8
233	China	non-contact	0	0	0	10
234	China	non-contact	0	0	0	10
235	China	non-contact	0	0	0	10
236	China	non-contact	0	0	0	7
237	China	non-contact	0	0	0	5
238	China	non-contact	0	0	0	10
239	China	non-contact	0	0	0	11
240	China	non-contact	0	0	0	9
241	China	non-contact	0	0	0	7
242	China	non-contact	0	0	0	11
243	China	non-contact	0	0	0	12
244	China	non-contact	0	0	0	10
245	China	non-contact	0	0	0	10
246	China	non-contact	0	0	0	14
247	China	non-contact	0	0	0	15
248	China	contact	3	2	24	7
249	China	contact	3	3	18	10
250	China	contact	0	2	25	11
251	China	contact	0	3	31	13
252	China	contact	5	2	22	13
253	China	contact	0	1	22	14
254	China	contact	3	3	26	15
255	China	contact	4	5	24	7
256	China	contact	3	2	27	13
257	China	contact	3	3	20	10
258	China	contact	3	2	20	10
259	China	contact	3	2	27	12
260	China	contact	4	3	35	9
261	China	contact	3	2	26	13
262	China	contact	3	1	18	11
263	China	contact	3	2	27	9
264	China	contact	4	3	31	11
265	China	contact	3	3	24	14
266	China	contact	5	4	35	16
267	China	contact	3	3	33	11
268	China	contact	3	2	19	9
269	China	contact	0	2	19	14
270	China	contact	4	4	27	9
271	China	contact	2	3	27	12
272	China	contact	4	2	19	10
273	China	contact	4	3	28	6
274	China	contact	3	1	23	10
275	China	contact	3	2	26	7
276	China	contact	4	4	25	10
277	China	contact	4	1	16	7
278	China	contact	4	2	28	15
279	China	contact	3	2	26	11
280	China	contact	5	4	29	12
281	China	contact	3	2	16	12
282	China	contact	4	3	23	9
283	China	contact	4	1	24	12
284	China	contact	3	2	25	8
285	China	contact	3	1	27	14
286	China	contact	3	3	29	9
287	China	contact	3	5	28	9
288	China	contact	0	2	17	11
289	China	contact	3	4	27	6
290	USA	non-contact	0	0	0	19
291	USA	non-contact	0	0	0	17
292	USA	non-contact	0	0	0	13
293	USA	non-contact	0	0	0	15
294	USA	non-contact	0	0	0	11
295	USA	non-contact	0	0	0	13
296	USA	non-contact	0	0	0	13
297	USA	non-contact	0	0	0	14
298	USA	non-contact	0	0	0	15
299	USA	non-contact	0	0	0	14
300	USA	non-contact	0	0	0	15
301	USA	non-contact	0	0	0	12
302	USA	non-contact	0	0	0	16
303	USA	non-contact	0	0	0	15
304	USA	non-contact	0	0	0	15
305	USA	non-contact	0	0	0	12
306	USA	non-contact	0	0	0	15
307	USA	non-contact	0	0	0	14
308	USA	non-contact	0	0	0	11
309	USA	non-contact	0	0	0	15
310	USA	non-contact	0	0	0	13
311	USA	non-contact	0	0	0	12
312	USA	non-contact	0	0	0	18
313	USA	non-contact	0	0	0	18
314	USA	non-contact	0	0	0	17
315	USA	non-contact	0	0	12	15
316	USA	non-contact	0	0	0	18
317	USA	non-contact	0	0	0	12
318	USA	non-contact	0	0	0	18
319	USA	non-contact	0	0	0	7
320	USA	non-contact	0	0	0	8
321	USA	non-contact	0	0	0	15
322	USA	non-contact	0	0	0	17
323	USA	non-contact	0	0	0	13
324	USA	non-contact	0	0	0	14
325	USA	non-contact	0	0	0	14
326	USA	non-contact	0	0	0	10
327	USA	non-contact	0	0	0	12
328	USA	non-contact	0	0	0	10
329	USA	non-contact	0	0	0	17
330	USA	non-contact	0	0	0	17
331	USA	non-contact	0	0	0	16
332	USA	non-contact	0	0	0	18
333	USA	non-contact	0	0	0	17
334	USA	non-contact	0	0	0	9
335	USA	non-contact	0	0	0	18
336	USA	non-contact	0	0	0	15
337	USA	non-contact	0	0	0	9
338	USA	non-contact	0	0	0	14
339	USA	non-contact	0	0	0	14
340	USA	contact	4	2	20	15
341	USA	contact	5	5	26	11
342	USA	contact	4	2	29	18
343	USA	contact	4	3	22	16
344	USA	contact	5	4	25	12
345	USA	contact	4	2	29	15
346	USA	contact	3	3	29	13
347	USA	contact	5	3	24	14
348	USA	contact	5	5	29	14
349	USA	contact	1	2	24	17
350	USA	contact	5	4	29	19
351	USA	contact	3	4	25	15
352	USA	contact	4	3	31	17
353	USA	contact	4	3	24	14
354	USA	contact	4	3	23	16
355	USA	contact	4	2	13	11
356	USA	contact	4	2	25	11
357	USA	contact	3	5	25	15
358	USA	contact	5	3	27	18
359	USA	contact	4	2	23	15
360	USA	contact	5	3	26	14
361	USA	contact	4	3	29	17
362	USA	contact	3	2	16	10
363	USA	contact	3	4	30	13
364	USA	contact	3	2	21	12
365	USA	contact	3	2	24	13
366	USA	contact	5	3	26	12
367	USA	contact	4	4	29	18
368	USA	contact	5	2	18	11
369	USA	contact	4	3	25	17
370	USA	contact	3	4	23	17
371	USA	contact	5	4	25	17
372	USA	contact	3	4	30	14
373	USA	contact	5	5	25	12
374	USA	contact	3	1	20	15
375	USA	contact	1	2	29	12
376	USA	contact	3	2	27	16
377	USA	contact	5	5	21	14
378	USA	contact	5	2	22	13
379	USA	contact	5	3	23	16
380	USA	contact	3	2	22	11
381	USA	contact	5	4	25	14
382	USA	contact	4	3	29	17
383	USA	contact	5	5	27	15
384	USA	contact	3	3	28	11
385	USA	contact	4	2	18	11
386	USA	contact	5	4	28	13
387	USA	contact	3	2	26	17
